# Supplementary material for: Engineering a scalable and orthogonal platform for synthetic communication in mammalian cells
Source: Nat Commun. 2023 Nov 2;14:7001. doi: 10.1038/s41467-023-42810-5 (PMC10622552; doi:10.1038/s41467-023-42810-5)
Supplement: Supplementary file 4 — Source Data [file 41467_2023_42810_MOESM4_ESM.zip › source data/Source data file_SEAP values.xlsx]

## Sheet: source data
Figure 1c -->	cycle No	time	A-A' with α2 - 1	A-A' with α2 - 2	A-A' with α2 - 3	A-B with α2 -1	A-B with α2 -2	A-B with α2 -3		Figure 1d -->	EGFP	A:A	A':A'	A:B	A:A'(0)	A:A'(4)	A:A'(8)	A:A'(25)
	1	0	0.2368	0.2329	0.1966	0.1362	0.1334	0.1387			6.61775	460.088	240.689	358.855	21176.8	18056.5	23853.4	17070.5
	2	14.661	0.2489	0.2452	0.2055	0.1368	0.1341	0.1394			1.84607	285.451	244.895	398.69	19892.4	17713.6	23862.9	15571.8
	3	29.67	0.2622	0.2583	0.2148	0.1368	0.1342	0.141			-6.36976	182.628	291.616	327.785	21116.5	23173.5	16782.8	18583.2
	4	44.654	0.2744	0.271	0.2227	0.1369	0.1347	0.1421
	5	59.654	0.2868	0.2838	0.2312	0.1374	0.1346	0.142		Figure 2d -->	A:A with α0 - di	A:A with α0 - mono	A:A with α1 - di	A:A with α1 - mono	A:A with α2 - di	A:A with α2 - mono	A:A with α3 - di	A:A with α3 - mono	B:B with α2 - di	B:B with α3 - mono
	6	74.652	0.2992	0.2962	0.2396	0.1374	0.1348	0.1424			3113.04	-144.338	2071.39	200.45	8335.39	-134.741	8193.03	368.194	94.1106	98.5559
	7	89.641	0.3117	0.3091	0.2485	0.1371	0.1357	0.143			2887.66	-56.5218	1078.41	-275.484	9810.27	-461.047	7536.21	484.182	52.8361	61.3423
	8	104.67	0.3239	0.3218	0.2569	0.1373	0.1354	0.1425			2896.24	-87.7416	4083.35	4.54218	17055.1	-169.057	7426.37	532.215	46.5877	38.5434
	9	119.665	0.3363	0.3343	0.2655	0.1375	0.1355	0.1431
	10	134.662	0.3485	0.3467	0.2741	0.1377	0.1355	0.1429		Figure 2e -->	0 μM (no ligand)	0.015 μM (di)	0.03 μM (di)	0.06 μM (di)	0.12 μM (di)	0.25 μM (di)	0.5 μM (di)	1.0 μM (di)	2.0 μM (mono)
	11	149.661	0.361	0.3595	0.2828	0.1381	0.1359	0.1428			113.9	3165.2	5066.8	4445.9	3657.2	5660	4684.6	3549.4	190.8
	12	164.674	0.3733	0.3722	0.2916	0.1383	0.1358	0.1426			116.8	3044.8	3610.3	4788.4	5760.9	4278.8	4717.2	3110.5	248.8
	13	179.654	0.3854	0.3846	0.2997	0.1382	0.1356	0.1425			233.6	3113.4	4977.9	5141.7	4867.5	4865.1	4648	2945.1	185.3
	14	194.656	0.3985	0.3973	0.3089	0.1384	0.1358	0.143
	15	209.668	0.4106	0.4103	0.3174	0.1388	0.1359	0.1434		Figure 3c-->	A'-A' chem	A'	SUMO A'-A' l1	A'-A' l1	SUMO A'-A' l2	A'-A' l2	SUMO A'-A' l3	A'-A' l3
	16	224.659	0.4233	0.4226	0.3261	0.1391	0.1366	0.1432			20222.6	1150.89	17709.7	23701	17511.1	16781.4	12677.1	9288.56
	17	239.66	0.4359	0.4355	0.3351	0.1394	0.1367	0.1435			12857.9	1021.27	25102.8	26753.5	17605.1	15112.7	6304.24	8316.55
	18	254.659	0.4484	0.4483	0.3432	0.1391	0.1366	0.1436			15307.1	955.223	21968	26854.4	16679.4	11978.2	7194.98	6009.11
	19	269.646	0.4608	0.4611	0.3526	0.1391	0.1369	0.144
	20	284.643	0.4724	0.4734	0.3602	0.1395	0.1371	0.144		Figure 4b-->	Control	0.12 μM
	21	299.653	0.4861	0.4869	0.3701	0.14	0.1375	0.144			27.1515	238.663
	22	314.669	0.4986	0.4996	0.3785	0.1409	0.1374	0.1437			28.7757	215.74
	23	329.682	0.511	0.512	0.3872	0.1418	0.1373	0.144			29.2788	191.845
	24	344.67	0.5235	0.5248	0.3962	0.1437	0.1379	0.144
	25	359.664	0.5358	0.5366	0.4047	0.1486	0.1378	0.1443		Figure 5a-->	A-type A'-A'	A type B'-B'	A type C'-C'	B type A'-A'	B-type B'-B'	B type C'-C'	C-type A'-A'	C type B'-B'	C type C'-C'
	26	374.658	0.5474	0.5492	0.4124	0.1492	0.1372	0.142			16945.1	560.7	566.205	1152.36	5687.6	1079.78	380.27	521.605	8375.09
	27	389.664	0.5605	0.5625	0.422	0.1486	0.138	0.1433			14193.8	481.279	470.894	1063.69	5367.97	970.694	556.821	530.353	8063.17
	28	404.664	0.5729	0.5746	0.4302	0.1501	0.1379	0.1429			14503.1	496.816	432.952	1100.73	5790.81	1045.59	499.557	508.273	8289.62
	29	419.659	0.586	0.5877	0.4396	0.1499	0.1385	0.1434
	30	434.659	0.5982	0.5997	0.4483	0.1502	0.1387	0.1439		Figure 5c-->	Control	0.03 uM A'-B'	0.03 uM A'-Γ'	0.015 uM Α'-Β' / 0.015 uM Α'-Γ'
	31	449.665	0.6108	0.6128	0.4574	0.1506	0.1387	0.1437			53.7979	90.3263	82.9769	131.249
	32	464.669	0.6225	0.6242	0.4651	0.1527	0.139	0.1435			36.9132	108.729	91.8112	159.779
	33	479.669	0.6359	0.6374	0.4744	0.153	0.1391	0.1437			51.5245	110.594	89.0333	143.28
	34	494.668	0.6484	0.6498	0.4833	0.1543	0.1396	0.144
	35	509.648	0.6606	0.6624	0.4916	0.1556	0.1391	0.1441		Figure 5d-->	no ligand	A'-Γ	A'-Γ'	both
	36	524.668	0.6731	0.675	0.5006	0.1573	0.1393	0.1442			374.76	414.914	570.43	15505.8
	37	539.676	0.6857	0.6878	0.5093	0.1592	0.1398	0.1441			312.982	389.207	470.458	15556.9
	38	554.663	0.698	0.6995	0.5178	0.1605	0.1396	0.1445			360.859	365.161	464.868	16394.7
	39	569.666	0.7106	0.7124	0.5263	0.1611	0.1396	0.144
	40	584.672	0.7229	0.7254	0.5353	0.1602	0.1396	0.1446		Figure 6b-->	senders + dox	senders - dox	control+dox
	41	599.665	0.7357	0.7375	0.5443	0.1581	0.1401	0.1444			149.602	27.0292	14.3569
	42	614.665	0.7482	0.7507	0.5529	0.1565	0.1403	0.145			153.068	24.1777	16.9117
	43	629.661	0.7603	0.7635	0.5618	0.1565	0.1408	0.1451			162.55	19.0083	16.6134
	44	644.68	0.7729	0.7758	0.5704	0.1579	0.1402	0.145
	45	659.686	0.7854	0.7884	0.5791	0.1594	0.1405	0.1454		Figure 6d-->	AND	senders 1	senders 2	control
	46	674.668	0.7976	0.801	0.5877	0.1604	0.1408	0.1453			1228.78	123.192	161.84	51.2451
	47	689.666	0.8099	0.8131	0.5962	0.1614	0.1409	0.1457			1077.21	108.784	164.783	53.7283
	48	704.678	0.8224	0.8261	0.6045	0.1607	0.1413	0.1459			1124.19	126.027	164.041	72.935
	49	719.673	0.8345	0.8385	0.6133	0.1603	0.1413	0.1462
	50	734.663	0.8472	0.851	0.6217	0.1598	0.1412	0.1465		Figure 7-->	A'-A'	Γ'-Γ'	None
	51	749.691	0.8591	0.8632	0.6302	0.162	0.1415	0.1461			26.5024	1.90107	1.96921
	52	764.661	0.8718	0.8752	0.6385	0.1626	0.1417	0.1465			33.9008	1.93514	1.69892
	53	779.669	0.8841	0.8877	0.6478	0.1628	0.1416	0.1465			34.1661	2.24546	1.90126
	54	794.685	0.8963	0.9002	0.6565	0.1628	0.1421	0.1465
	55	809.696	0.9085	0.9121	0.6648	0.1624	0.1422	0.1467
	56	824.702	0.9213	0.9252	0.6735	0.16	0.1423	0.147
	57	839.664	0.9334	0.9362	0.6816	0.159	0.1428	0.1464
	58	854.691	0.9454	0.9485	0.6902	0.1529	0.142	0.1459
	59	869.668	0.9578	0.9611	0.6992	0.1514	0.1425	0.1466
	60	884.681	0.97	0.9731	0.7075	0.1529	0.1431	0.1468
	61	899.665	0.9821	0.985	0.7156	0.1521	0.1432	0.1472
	62	914.671	0.9942	0.9979	0.7241	0.1522	0.1433	0.1471
	63	929.677	1.0066	1.0103	0.733	0.1511	0.1433	0.1467
	64	944.669	1.0188	1.0225	0.7417	0.1506	0.1433	0.1473
	65	959.693	1.031	1.0347	0.7505	0.1503	0.1437	0.1474
	66	974.664	1.0431	1.0471	0.759	0.1497	0.144	0.1478
	67	989.684	1.0555	1.0589	0.767	0.1492	0.1439	0.1474
	68	1004.69	1.0678	1.0709	0.7754	0.1492	0.144	0.1478
	69	1019.68	1.0801	1.0836	0.7844	0.1491	0.1442	0.148
	70	1034.69	1.0919	1.0954	0.7924	0.1483	0.1441	0.1481
	71	1049.65	1.1036	1.107	0.8007	0.1476	0.1442	0.1481
	72	1064.66	1.1155	1.1187	0.8092	0.1472	0.1444	0.1482
	73	1079.67	1.1277	1.1308	0.8179	0.1468	0.1446	0.1486
	74	1094.66	1.1391	1.1431	0.8255	0.1465	0.1445	0.1489
	75	1109.68	1.1516	1.1544	0.8344	0.1466	0.1447	0.1495
	76	1124.69	1.1635	1.1665	0.8429	0.1471	0.145	0.1496
	77	1139.68	1.1758	1.1779	0.8508	0.1478	0.1449	0.1497
	78	1154.67	1.1878	1.1909	0.86	0.1493	0.1453	0.1496
	79	1169.67	1.1976	1.2014	0.8673	0.1515	0.1454	0.1493
	80	1184.67	1.2108	1.2134	0.8761	0.1533	0.1457	0.1493
	81	1199.66	1.2224	1.2253	0.884	0.1536	0.1457	0.1493
	82	1214.67	1.2344	1.2369	0.8919	0.1542	0.1461	0.1472
	83	1229.69	1.2465	1.2484	0.8999	0.1549	0.1458	0.1474
	84	1244.67	1.2581	1.2618	0.9091	0.1552	0.146	0.1473
	85	1259.69	1.2707	1.2738	0.9181	0.1556	0.1461	0.1476
	86	1274.67	1.2827	1.2857	0.9262	0.1564	0.1469	0.1475
	87	1289.67	1.2934	1.2967	0.935	0.1565	0.1464	0.1474
	88	1304.71	1.3062	1.3092	0.9433	0.1573	0.1467	0.1477
	89	1319.68	1.3175	1.3209	0.951	0.1572	0.147	0.1479
	90	1334.68	1.3289	1.3322	0.9599	0.1572	0.1471	0.1479
	91	1349.67	1.3412	1.3438	0.9678	0.1573	0.1476	0.1484
	92	1364.67	1.3525	1.3555	0.976	0.1572	0.1473	0.1485
	93	1379.67	1.3644	1.3668	0.9839	0.1574	0.1474	0.1486
	94	1394.67	1.3761	1.3781	0.9921	0.1573	0.1476	0.1484
	95	1409.68	1.3866	1.3889	0.9994	0.1569	0.1474	0.1484
	96	1424.68	1.3993	1.4021	1.0087	0.1579	0.1482	0.1492
	97	1439.69	1.4111	1.4137	1.0171	0.1581	0.148	0.1493
	98	1454.7	1.4225	1.4254	1.0253	0.1582	0.1482	0.1494
	99	1469.69	1.434	1.4363	1.033	0.1578	0.1483	0.149
	100	1484.67	1.4454	1.4475	1.0409	0.1583	0.1483	0.1496
	101	1499.69	1.4557	1.458	1.0481	0.1583	0.1487	0.1496
	102	1514.68	1.4683	1.4706	1.0573	0.1585	0.1487	0.1496
	103	1529.68	1.4801	1.4815	1.0656	0.1614	0.1491	0.1497
	104	1544.66	1.4904	1.4929	1.0737	0.1659	0.1487	0.1502
	105	1559.67	1.5027	1.5048	1.0816	0.1642	0.149	0.1499
	106	1574.67	1.5142	1.5173	1.09	0.1611	0.1492	0.1504
	107	1589.67	1.526	1.5274	1.0984	0.1586	0.1492	0.1508
	108	1604.69	1.5372	1.5389	1.1063	0.1561	0.1491	0.1506
	109	1619.7	1.5484	1.5506	1.1145	0.1551	0.1496	0.1503
	110	1634.69	1.5592	1.5614	1.1223	0.1577	0.1493	0.1503
	111	1649.68	1.5706	1.5732	1.1304	0.1607	0.1501	0.1508
	112	1664.69	1.5823	1.5842	1.1384	0.166	0.1502	0.151
	113	1679.69	1.5938	1.5956	1.147	0.1709	0.1503	0.1512
	114	1694.68	1.6046	1.605	1.1534	0.1737	0.1504	0.1512
	115	1709.68	1.6152	1.6166	1.162	0.1732	0.1508	0.1512
	116	1724.68	1.627	1.6287	1.1697	0.1723	0.1509	0.1517
	117	1739.68	1.6379	1.6394	1.1784	0.1719	0.1508	0.152
	118	1754.69	1.6494	1.6515	1.1865	0.1719	0.1511	0.1522
	119	1769.69	1.6611	1.6622	1.1945	0.1718	0.151	0.1524
	120	1784.69	1.6712	1.6729	1.2021	0.1717	0.1513	0.1521
	121	1799.68	1.6827	1.6837	1.2105	0.1718	0.1512	0.1519
	122	1814.68	1.6941	1.6952	1.2183	0.1724	0.1514	0.152
	123	1829.69	1.7054	1.7064	1.2265	0.1729	0.1519	0.1525
	124	1844.69	1.7168	1.7176	1.2342	0.1734	0.1515	0.1527
	125	1859.68	1.7269	1.7268	1.2402	0.1736	0.1519	0.1526
	126	1874.69	1.7377	1.7382	1.2491	0.1732	0.1518	0.1527
	127	1889.7	1.7485	1.7501	1.2574	0.1736	0.1518	0.1525
	128	1904.71	1.7607	1.7618	1.2665	0.1738	0.1523	0.153
	129	1919.7	1.7703	1.7709	1.2725	0.1743	0.1523	0.1528
	130	1934.71	1.7828	1.7843	1.2814	0.1746	0.1527	0.1531
	131	1949.7	1.7934	1.7949	1.2897	0.1748	0.1527	0.1535
	132	1964.68	1.8034	1.8061	1.2974	0.1741	0.1529	0.1534
	133	1979.7	1.815	1.8158	1.3049	0.1725	0.1532	0.1535
	134	1994.69	1.8258	1.8265	1.3129	0.1695	0.1535	0.1539
	135	2009.69	1.8366	1.8367	1.321	0.1672	0.1535	0.1539
	136	2024.69	1.8476	1.8481	1.3286	0.1694	0.1534	0.1539
	137	2039.69	1.8582	1.8591	1.3364	0.1707	0.1536	0.154
	138	2054.7	1.8685	1.8688	1.3439	0.1722	0.1534	0.154
	139	2069.68	1.8788	1.8792	1.352	0.1712	0.1542	0.1542
	140	2084.7	1.8899	1.8908	1.3599	0.1726	0.1543	0.1546
	141	2099.68	1.9008	1.9009	1.3677	0.1739	0.1541	0.1549
	142	2114.67	1.9115	1.9118	1.3748	0.1736	0.1543	0.155
	143	2129.68	1.9219	1.9207	1.3819	0.173	0.1544	0.1552
	144	2144.68	1.9321	1.9325	1.3907	0.1722	0.1546	0.1551
	145	2159.68	1.943	1.9417	1.398	0.1707	0.1548	0.1551
	146	2174.68	1.9538	1.9519	1.4057	0.1699	0.1549	0.1551
	147	2189.68	1.9636	1.9611	1.4125	0.1697	0.155	0.1556
	148	2204.69	1.9748	1.9738	1.4214	0.1726	0.1552	0.1555
	149	2219.68	1.9853	1.9852	1.4291	0.1745	0.1552	0.1557
	150	2234.66	1.995	1.9949	1.4359	0.1756	0.1555	0.1559
	151	2249.68	2.0074	2.0066	1.4449	0.176	0.1555	0.1558
	152	2264.67	2.0178	2.0163	1.452	0.1763	0.1559	0.1559
	153	2279.69	2.0285	2.0269	1.4602	0.1777	0.156	0.1562
	154	2294.68	2.0385	2.0369	1.4673	0.1776	0.1561	0.1562
	155	2309.68	2.0481	2.0468	1.4751	0.1762	0.1561	0.1565
	156	2324.67	2.0589	2.0571	1.4824	0.1753	0.1565	0.1566
	157	2339.68	2.0677	2.0669	1.4898	0.1726	0.1564	0.1565
	158	2354.69	2.0794	2.0758	1.4972	0.1692	0.1566	0.1567
	159	2369.66	2.0889	2.0884	1.5052	0.1662	0.1569	0.1572
	160	2384.7	2.1	2.0986	1.5133	0.1649	0.157	0.1571
	161	2399.67	2.1092	2.1076	1.5196	0.1636	0.1566	0.1572
	162	2414.69	2.1194	2.1188	1.5277	0.1639	0.1572	0.1571
	163	2429.68	2.1306	2.1277	1.5355	0.1642	0.1572	0.1572
	164	2444.68	2.1404	2.1377	1.5433	0.1643	0.1575	0.1573
	165	2459.68	2.1499	2.1468	1.5512	0.1645	0.1576	0.1578
	166	2474.69	2.1603	2.1562	1.5572	0.1653	0.1578	0.1576
	167	2489.68	2.1695	2.1665	1.565	0.166	0.1581	0.158
	168	2504.68	2.1802	2.1768	1.5725	0.1663	0.1581	0.1582
	169	2519.69	2.1884	2.1867	1.5807	0.1659	0.1581	0.158
	170	2534.68	2.1993	2.1966	1.588	0.1663	0.1582	0.1584
	171	2549.69	2.2101	2.2075	1.5956	0.1671	0.1586	0.1584
	172	2564.71	2.22	2.217	1.603	0.1674	0.1588	0.1586
	173	2579.7	2.2302	2.2283	1.6096	0.167	0.1589	0.1587
	174	2594.68	2.2399	2.2366	1.6169	0.1666	0.1589	0.1588
	175	2609.69	2.2492	2.2468	1.6258	0.1671	0.1591	0.1589
	176	2624.67	2.2596	2.2585	1.633	0.1671	0.1593	0.1593
	177	2639.68	2.2677	2.2681	1.6404	0.1676	0.1592	0.1588
	178	2654.68	2.2782	2.2743	1.6471	0.1691	0.1596	0.1594
	179	2669.68	2.2901	2.2858	1.6552	0.1698	0.1599	0.1595
	180	2684.68	2.2981	2.2957	1.662	0.1701	0.1601	0.1596
	181	2699.68	2.3066	2.305	1.6683	0.1708	0.1601	0.1605
	182	2714.69	2.3176	2.3136	1.6768	0.1718	0.1605	0.1603
	183	2729.7	2.3256	2.3215	1.6818	0.1724	0.1603	0.1595
	184	2744.68	2.3363	2.3296	1.6905	0.1724	0.1604	0.1602
	185	2759.68	2.345	2.3413	1.6985	0.1726	0.1604	0.1603
	186	2774.68	2.3538	2.3504	1.7049	0.1721	0.161	0.161
	187	2789.69	2.3657	2.3618	1.7127	0.1722	0.1613	0.1608
	188	2804.67	2.3738	2.3703	1.7199	0.1722	0.1609	0.1614
	189	2819.67	2.3834	2.3805	1.7277	0.1721	0.1609	0.1615
	190	2834.67	2.3931	2.3911	1.7353	0.1723	0.1613	0.1613
	191	2849.68	2.4011	2.3992	1.7426	0.1717	0.1613	0.1615
	192	2864.67	2.4101	2.4097	1.7504	0.1717	0.1615	0.1616
	193	2879.7	2.4217	2.4169	1.7576	0.1715	0.1617	0.1613
	194	2894.71	2.4315	2.4279	1.7642	0.172	0.1617	0.1614
	195	2909.7	2.4394	2.4354	1.7725	0.1718	0.1618	0.1615
	196	2924.69	2.4501	2.445	1.7792	0.1717	0.1622	0.1615
	197	2939.69	2.4595	2.4577	1.7873	0.1718	0.1625	0.162
	198	2954.68	2.4665	2.4631	1.793	0.1718	0.1624	0.162
	199	2969.68	2.4752	2.4686	1.7999	0.1714	0.1623	0.162
	200	2984.7	2.4865	2.4815	1.808	0.1714	0.1625	0.1621
	201	2999.7	2.4949	2.4892	1.8155	0.1709	0.1628	0.1623
	202	3014.69	2.5016	2.4978	1.8218	0.1729	0.1626	0.1619
	203	3029.69	2.5142	2.5079	1.8295	0.1785	0.1629	0.1626
	204	3044.71	2.5201	2.5146	1.8369	0.1808	0.1631	0.1628
	205	3059.69	2.5294	2.5259	1.8429	0.1792	0.1631	0.1632
	206	3074.69	2.5377	2.5335	1.8512	0.1768	0.163	0.1628
	207	3089.7	2.5459	2.5428	1.8576	0.1757	0.1639	0.1632
	208	3104.69	2.5567	2.5538	1.8645	0.1748	0.1638	0.1633
	209	3119.66	2.5658	2.5566	1.8719	0.1736	0.1637	0.1635
	210	3134.68	2.5721	2.5649	1.8789	0.1734	0.1643	0.1636
	211	3149.67	2.5832	2.5763	1.8859	0.1736	0.1637	0.1635
	212	3164.67	2.589	2.5849	1.8936	0.1736	0.1643	0.1636
	213	3179.68	2.6003	2.5952	1.901	0.1733	0.165	0.1641
	214	3194.67	2.6079	2.6006	1.9074	0.1735	0.1646	0.1641
	215	3209.68	2.6157	2.6117	1.916	0.1731	0.1647	0.1643
	216	3224.68	2.626	2.619	1.9222	0.174	0.1648	0.164
	217	3239.68	2.6332	2.6254	1.9291	0.1734	0.165	0.1644
	218	3254.68	2.6397	2.6357	1.9356	0.1739	0.165	0.1647
	219	3269.68	2.6485	2.6457	1.943	0.1743	0.1652	0.1649
	220	3284.67	2.654	2.65	1.9479	0.1735	0.1646	0.164
	221	3299.67	2.6697	2.6606	1.9578	0.1742	0.1653	0.1648
	222	3314.67	2.6712	2.6659	1.9623	0.1745	0.1655	0.165
	223	3329.67	2.6839	2.6757	1.9706	0.1747	0.1656	0.1652
	224	3344.68	2.6898	2.6838	1.9775	0.1745	0.166	0.1652
	225	3359.68	2.6974	2.6912	1.9842	0.1745	0.1658	0.1657
	226	3374.67	2.7091	2.7006	1.9919	0.1756	0.1662	0.1658
	227	3389.67	2.7119	2.7094	1.999	0.1754	0.1664	0.1657
	228	3404.69	2.7197	2.7184	2.0054	0.1753	0.1663	0.1662
	229	3419.67	2.7279	2.7246	2.0121	0.1758	0.1666	0.1658
	230	3434.66	2.7382	2.7322	2.0192	0.1755	0.1669	0.1663
	231	3449.66	2.7484	2.739	2.0258	0.1759	0.167	0.1663
	232	3464.68	2.7553	2.7485	2.0321	0.1765	0.1668	0.1665
	233	3479.67	2.7612	2.7514	2.0387	0.1764	0.1672	0.1666
	234	3494.69	2.7702	2.7634	2.047	0.177	0.1671	0.1665
	235	3509.68	2.7723	2.7687	2.0524	0.1769	0.1672	0.1667
	236	3524.7	2.7851	2.78	2.0613	0.177	0.1675	0.167
	237	3539.67	2.7913	2.7895	2.0683	0.1775	0.1679	0.167
	238	3554.65	2.8041	2.7955	2.0744	0.1775	0.1679	0.1674
	239	3569.66	2.8068	2.8003	2.0808	0.1772	0.168	0.1675
	240	3584.66	2.812	2.8021	2.0864	0.1777	0.1677	0.1677
